# Supplementary material for: Dynamics of Paraspeckle Components in Herpes Simplex Virus 1 (HSV-1)-Infected Human Neuronal Cells
Source: Viruses. 2026 May 12;18(5):552. doi: 10.3390/v18050552 (PMC13211404; doi:10.3390/v18050552)
Supplement: Supplementary file 1 [file viruses-18-00552-s001.zip]

Archive with 1 entries (1 files):
- viruses-4250733-supplementary.tif
